# Supplementary material for: Thermally Induced Transitions of d(G4T4G3) Quadruplexes Can Be Described as Kinetically Driven Processes
Source: Life (Basel). 2022 Jun 1;12(6):825. doi: 10.3390/life12060825 (PMC9225023; doi:10.3390/life12060825)
Supplement: Supplementary file 1 [file life-12-00825-s001.zip]

Archive with 1 entries (1 files):
- life-1693725-supplementary.pdf
